# Supplementary material for: Molecular Regulators of In Vitro Regeneration in Wheat: Roles of Morphogenic Factors in Transformation, Genome Editing, and Breeding
Source: Int J Mol Sci. 2026 Jan 27;27(3):1271. doi: 10.3390/ijms27031271 (PMC12898219; doi:10.3390/ijms27031271)
Supplement: Supplementary file 1 [file ijms-27-01271-s001.zip]

Archive with 1 entries (1 files):
- ijms-4061100-supplementary.pdf
